# Supplementary material for: Investigating the Development of Colorectal Cancer Based on Spatial Transcriptomics
Source: Int J Mol Sci. 2025 Sep 22;26(18):9256. doi: 10.3390/ijms26189256 (PMC12470395; doi:10.3390/ijms26189256)
Supplement: Supplementary file 1 [file ijms-26-09256-s001.zip]

Archive with 1 entries (1 files):
- ijms-3839651-supplementary.pdf
